# Supplementary material for: The associations between malaria, interventions, and the environment: a systematic review and meta-analysis
Source: Malar J. 2018 Feb 7;17:73. doi: 10.1186/s12936-018-2220-x (PMC5803989; doi:10.1186/s12936-018-2220-x)
Supplement: Supplementary file 4 — Additional file 4. TIDieR checklist. [file 12936_2018_2220_MOESM4_ESM.xlsx]

## Sheet: TIDieR
References	Name of intervention	Why	What materials	What procedure	Who provide	How	Where	When and how much	Tailoring	Modifications	How well planned	How well actual	Context
Adigun, A. B., et al. (2015)	Insecticide treated nets (ITN)	Use of insecticide-treated nets (ITNs) is one of the most effective measures used to prevent malaria	Treated bednets	ND	LLIN mass distribution campaign supported by the Global Fund, the World Bank, DFID, Support for the National Malaria Control Programme (SuNMaP), and the MDG funds through the government of Nigeria.	A pregnant woman may receive a mosquito net during a routine antenatal care visit. Parents of children under age 5 may receive a net during a routine immunization visit to a health facility. Mosquito nets can also be obtained during mass distribution campaigns, and they can be purchased directly through various avenues.	Mass net distribution campaigns, open markets, primary health centers or health posts	Between May 2009 and February 2011, the government of Nigeria distributed approximately 30 million mosquito nets across the country + 30 million nets planned across the country by the end of 2011 to achieve universal net coverage	ND	ND	The 2010 Nigeria Malaria Indicator Survey included questions on bed net ownership and use, type of net and source, and reasons for not using a net, if applicable. In addition, questions were asked to determine who had slept under each net the previous night and, if no one had, the reasons why the net was not used. Commissioned by the National Malaria Control Programme (NMCP), the 2010 NMIS was im…	Awareness of the importance of net usage has increased, leading to a greater demand for the nets, both treated and untreated : compared with 2003 and 2008 NDHS surveys, when only 2 and 8 percent, respectively, owned at least one ITN, ownership of mosquito nets has increased quite substantially to the current level of 42 percent. Ownership of at least one ITN is notably higher among rural househol…	Bednets distribution is part of the National Malaria Control Strategic plan (2009-2013)
Bennett, A. F. (2012)	Insecticide treated nets (ITN) coverage and insecticide residual spraying (IRS)	Indoor residual spraying is one of the primary malaria prevention strategies in Zambia and use of ITNs, especially among the target populations of children under five years of age and pregnant women, has been demonstrated to reduce the occurrence of malaria episodes, all-cause child mortality, and complications associated with malaria during pregnancy.	Treated nets, Insecticide, spray equipment	IRS should be administered prior to the malaria transmission season, which begins after the rains in November and December in Zambia.	Zambia Ministry of Health and partners (Global Fund (GFATM);USAID; health sector from a variety of bilateral and multilateral donors; The World Bank Booster Program and the Bill & Melinda Gates Foundation; the U.S. President’s Malaria Initiative; WHO, UNICEF)	District-based rolling mass distribution, free ITN distribution to women attending for antenatal care. ITN mass distribution was targeted largely to areas that were not designated as IRS targeted areas. National IRS activities including mapping and enumerating IRS target areas, procurement of insecticide and spray equipment, and training of spray teams.	Antenatal facilities for ITN distribution	Over 7 million ITNS were distributed between 2005 and 2010. In 2010, 64% of households had at least one ITN and the proportion of households receiving IRS in the past 12 months was 23%.	ND	ND	To ensure that available prevention and treatment interventions reach all Zambians, the Zambia National Malaria Control Center (NMCC) monitored commodity procurement and distribution. To assess progress toward coverage targets, several household surveys were considered: Malaria Indicator Surveys (2006, 2008 and 2010-MIS)	The proportion of households owning an ITN increased from 37.8 % in 2006 to 64.3 % in 2010, with substantial heterogeneity sub-nationally. Ownership of nets (all categories) was typically higher in rural than urban areas. For IRS, 37.9% of households in the urban areas were sprayed in the previous 12 months, while 14.6% of rural households in these target districts had been sprayed in 2010. Based…	Zambia is fully malaria endemic with regular and moderate to high transmission in all districts and with a seasonal pattern of high transmission between December and May associated with the rains
Chirombo, J., et al. (2014)	Insecticide treated nets (ITNs)	ITNs have the potential to reduce malaria transmission when used in control interventions	Treated nets	ND	the National Malaria Control Programme coordinates the intervention and control activities, supported by Global Fund, the President’s Malaria Initiative and several other organizations	The ITN policy includes free distribution of ITNs for children born in health facilities, children attending their first visit under the Expanded Program on Immunization (EPI) if an ITN was not received at birth, and pregnant women at their first visit to an antenatal care (ANC) clinic.	Health facilities, antenatal care clinic	Between 2008 and 2010, over 5 million nets distributed in the country	ND	ND	To assess progress toward coverage, data from nationwide surveys such as the Malawi Demographic Health Survey and Malaria Indicator Surveys were considered	Close to 70% (68.9%) of households in urban areas reported owning at least one net, compared to 62.5% of households in rural areas. 51% of households in urban areas reported having at least one ITN, compared to 59.3% of households in rural areas. Wealthier households were more likely to own ITNs: while 65.3% of the wealthiest households owned at least one ITN, only 52.5% of the poorest households…	Malaria interventiond are performed in the context of implementing the Roll Back Malaria (RBM) activities
Dhimal, M., et al. (2014)	Implementation of indoor residual spraying (IRS) and distribution of long-lasting insecticidal nets (LLINs)	ND	Treated nets, Insecticide	During 2007–2008, LLINs were distributed with a policy of one LLIN per household but this changed to one LLIN per two persons in a house in 2009. It was also provided free of cost to all pregnant women. Two rounds of IRS were carried out routinely in highrisk villages. For IRS, a first round was undertaken during pre-monsoon (April-May) and a second round in monsoon (July-August) each year. Synth…	LLINs distributed by Population Service International (PSI)/Nepal in partnership with local NGO. The IRS was done by District Public Health Office. Support by The Global Fund to Fight AIDS, Tuberculosis and Malaria (GFATM)	LLINs were distributed through mass campaigns to population of all wards of high-to-moderate risk villages except the population of VDCs protected by IRS. It was also provided free of cost to all pregnant women. Two round of IRS were carried out routinely in highrisk VDCs. Altought LLINs and IRS are complementary interventions, the policy at the time was to increase the coverage of LLINs and to r…	Global Fund to Fight AIDS, Tuberculosis and Malaria district area, antenatal care clinics at the public health institutions for LLIN	LLIN distribution was launched in 2006. The LLIN distribution strategy is to target one third of VDCs per year in each district and cover all high-risk VDCs by the end of the third year. Two rounds of IRS were carried out routinely in high risk villages : The first round was undertaken during pre-monsoon (April-May) and the second round in monsoon (July-August) each year.	ND	ND	District Public Health Office (DPHO) collected and stored IRS and LLINs data. These data were reported to Epidemiology and Disease Control Division (EDCD) through health management information system (HMIS).	The coverage of LLINs in malaria high-risk areas is reported more than 90% in 2010 and percentage of children sleeping under LLIN rose from 48.2% in 2006 to 91.5% in 2009	In Nepal, a high rate of population are at risk of malaria and reports of malaria had increased in high-risk districts
Diboulo, E., et al. (2016)	insecticide-treated bed nets (ITN), indoor residual spray (IRS), artemisinin-based combination therapy (ACT)	ND	Insecticide treated nets and ?	ND	ND	ND	ND	ND	ND	ND	MIS surveys is planned to generate a number of indicators of malaria intervention coverage that can be used to assess progress towards the goals of the global malaria action plan (GMAP)	In 2010, 57% of households had at least one ITN. 60% of households in urban areas reported having at least one ITN, compared to 56% of households in rural areas. Less than one child in five (47%) under the age of five had slept under an ITN the night before the survey. For rural households who own an ITN, 72% of children under five years of age slept under an ITN compared to 67% in urban areas	Malaria prevalence of infection in children aged 6–59 months is estimated at 66 % in urkina Fasso.
Giardina, F., et al. (2012)	Insecticide treated nets (ITN)	It has been demonstrated that a high use of ITNs by communities reduced infant mortality of about 20%.	Treated nets	ND	The National Malaria Control Programme and partners	The distribution is performed during routine activities through health facilities and basic operators (social marketing), but also through free distribution campaigns.	health facilities	ND	ND	ND	To assess progress toward coverage and uses, data from Malaria Indicator Surveys were considered.	ITN coverage, measured by ownership of at least one mosquito net per household, reached 82% in 2010. Ownership of at least one treated net is higer in rural (73%) than in urban area (52%). Interregional variations are also important. Households of second and middle quintiles are relatively more likely to have a mosquito net. Conversely, wealthiest households and poorer households are less likely …	The National Malaria Control Programme plans to achieve a rate of 80% use of ITN by 2010
Gosoniu, L., et al. (2012)	IRS activities and bednets (treated or not)	*Indoor residual spraying (IRS) has a significant impact on mosquito densities, and therefore leads to a rapid reduction of malaria transmission and mortality. * ITN reduces biting intensities and offers protection against malaria. Widespread use of ITNs also reduces malaria at the population level by decreasing the length of adult mosquito life span. ITN are one of the most effective and afforda…	Treated or not treated nets, insecticide treatment kits for mosquito nets	Bednets/ ITNs are being promoted through three main channels: 1) the public sector, 2) the public/private partnerships implemented by nongovernmental organizations directly in communities, and 3) the private sector social marketing initiatives.	IRS operations in Tanzania and Zanzibar were operated by the Government.	The Government health subsidy programme, referred to as the Tanzania National Voucher Scheme (TNVS) or Hati Punguzo Programme, provides vouchers for all pregnant women and infants who attend health facilities. Vouchers can be exchanged for a mosquito net at designated private outlets (with a small upfront cost). Occasionally, mosquito nets are distributed free of charge to households with childre…	Retail outlet, health facilities, government health programmes	Since 2007, IRS operations in Mainland Tanzania have been limited to two districts (Muleba and Karagwe) in Kagera region, where repeated spraying has been carried out in more than 10% of households. Plans are underway to scale up IRS coverage to about half of the districts in Mainland Tanzania by the end of 2013. In Zanzibar, IRS operations began in 2006 and covered both islands (Unguja and Pemba…	ND	ND	The Malaria Indicator Survey (MIS) component of the 2007-08 THMIS measures malaria prevention and treatment outcomes including household coverage of malaria interventions, possession and use of ITNs, IRS activities, access to prompt antimalarial treatment among children under age five with a fever, and use of IPT among pregnant women.	61,3% of households in mainland and 93,3% of households in Zanzibar had at least one bednet used for sleeping. In mainland, only 1,2% of household had walls sprayed with insecticide, while in Zanzibar island the proportion was 95,7%. In the 2007-08, rural households are less likely than urban households to own a mosquito net (49 and 79%, respectively). There are variations in household spraying a…	Malaria is a major public health concern for all Tanzanians, especially for pregnant women and children under age five. The disease is a leading cause of morbidity and mortality among outpatient and inpatient admissions.
Graves, P. M., et al. (2008)	Insecticide treated nets (ITN) and insecticide residual spraying (IRS)	Randomized trials of impregnated nets (ITNs) indicated that they could reduce malaria incidence by about half	treated nets	ND	Financing from the Eritrean Government, World Bank, WHO, UNICEF, USAID and later Global Funds. Government has annual running budget-line for procurement of ITNs and their free distribution to high-risk population groups.	One free ITN is to be issued to every pregnant woman or child who is resident in any of the high-risk zobas.	ND	During the period 2000–2004, approximately 874,070 free ITNs were distributed to pregnant women and children in the four high malaria transmission regions. The amounts of DDT and malathion used to treat one house is approximately 267 g DDT and 400 g of malathion, based on 100 m2 per house.	ND	ND	ND	Freely distributed ITN has positively influenced some households to invest in ITNs. In 2004, 79% of surveyed households owned at least one net of which 73% were ITNs and 62% of the ITNs had been re-treated. 13% of the population in malaria risk areas of the country benefited from IRS	In Eritrea, 67% of the population live in malaria endemic areas. Eritrea is inhabited by more than 13 different species of anopheline mosquitoes all capable of spreading the disease and with varying geophysical habitats. Also, inoculation rates have a high seasonal variability, with peak inoculation rates during the rainy season and minimal or no transmission during the dry season.
Lowe, R., et al. (2013)	Insecticide treated nets (ITN)	The ownership and use of both treated and untreated mosquito nets is the primary prevention strategy for reducing malaria transmission in Malawi	Treated nets	ND	National Malaria Control Programme provided free ITNs	Free distribution of ITNs for children born in health facilities, children attending their first visit under the Expanded Program on Immunization (EPI) if an ITN was not received at birth, and pregnant women at their first visit to an antenatal care (ANC) clinic.	Health facilities, antenatal care clinic, EPI clinic	Between 2008 and 2010, the country has distributed 3.7 million LLINs through ANC and EPI clinics and over 5 million nets (treated or not)	ND	ND	Malaria Indicator Surveys assess progress toward intervention coverage and uses	In 2010, 60% of households had at least one ITN. 51% of households in urban areas reported having at least one ITN, compared to 59.3% of households in rural areas. Household ITN ownership was slightly higher in the Southern region (ITN: 58.8%). Wealthier households were more likely to own ITNs: while 65.3% of the wealthiest households owned at least one ITN, only 52.5% of the poorest households o…	ND
Riedel, N., et al. (2010)	Bednets and insecticide residual spraying (IRS)	Use of bednets , especially ITNs, has been demonstrated to reduce the occurrence of malaria episodes, all-cause child mortality, and complications associated with malaria during pregnancy.	Nets	IRS should be administered prior to the malaria transmission season, which begins after the rains in November and December in Zambia	Ministry of Health and numerous partners, including the Global Fund, the President’s Malaria Initiative (PMI), the World Bank and the Malaria Control and Evaluation Partnership in Africa (MACEPA) provide support for scaling up malaria control. prevention 95% of this spraying was conducted by the government IRS programme	All pregnant woman who visited a public clinic received one insecticide-treated net for herself and every under-five child in the same household	Public clinic	5.3 million insecticide-treated nets were distributed all over the country in the years 2006 and 2007 and 85% households of 15 target district have been sprayed	ND	ND	Malaria Indicator Surveys assess progress toward intervention coverage and uses	50% of households in Zambia currently have a mosquito net, with 47% of households having a net that has been treated with insecticide at some time. More importantly, 38% of households have an ITN. Among the 50% of households possessing a net, nearly half have more than one net. The percentage of ownership of mosquito nets, treated or untreated, did not differ greatly between households in urban o…	ND
Thomson, M. C., et al. (1999)	Treat bednets with insecticide	ND	ND	ND	ND	ND	ND	ND	ND	ND	ND	ND	ND
